# Supplementary material for: Exploring the molecular basis of resistance to Botrytis cinerea in chickpea genotypes through biochemical and morphological markers
Source: PeerJ. 2023 Jun 20;11:e15560. doi: 10.7717/peerj.15560 (PMC10289086; doi:10.7717/peerj.15560)
Supplement: Supplemental Information 1 [file peerj-11-15560-s001.zip]

Archive with 8 entries (8 files):
- sod .xlsx
- cat .xlsx
- gpx .xlsx
- ppo.xlsx
- Raw data of enzyme calculations and stst.xlsx
- Raw data (2).xlsx
- Raw data (3).xlsx
- Raw data (4).xlsx
