# Supplementary material for: Exploring the molecular basis of resistance to Botrytis cinerea in chickpea genotypes through biochemical and morphological markers
Source: PeerJ. 2023 Jun 20;11:e15560. doi: 10.7717/peerj.15560 (PMC10289086; doi:10.7717/peerj.15560)
Supplement: Supplemental Information 1 [file peerj-11-15560-s001.zip › sod .xlsx]

## Sheet: Table 1
sod pic - Blue 1
Creation Date: 11/30/2018 3:40:54 PM
Image with Overlays
Acquisition Information
Product name	AlphaImager EC
Software version	Version: 3.2.2.0
Acquisition Date	2018-11-30
Acquisition Time	03:26:27 PM
Modified	No
Image Width	2066
Image Height	884
Image Type	Grayscale
Bits Per Pixel	8
Protocol Name	n/a
Cooler Temperature	Cooler n/a
Acquisition Information	n/a
Graph
Analysis Information

## Sheet: Table 2
Lane	Peak	Distance	Width	Height	Area	%	Rf	Adj. Rf	MW Std	Calc. MW	Mass Std	Calc. Mass	Score
	1	257	13	21	158	18.29	0.5224	0.5224
	2	329	22	28	487	56.29	0.6687	0.6687
	3	352	10	28	221	25.42	0.7154	0.7154
	1	260	17	24	252	51.69	0.5285	0.5285
	2	323	13	13	89	18.29	0.6565	0.6565
	3	332	8	12	62	12.75	0.6748	0.6748
	4	337	10	12	85	17.27	0.685	0.685
	1	255	18	21	277	29.68	0.5183	0.5183
	2	269	10	16	131	14.06	0.5467	0.5467
	3	284	10	12	85	9.14	0.5772	0.5772
	4	341	14	24	285	30.53	0.6931	0.6931
	5	364	8	25	157	16.59	0.7398	0.7398
	1	277	18	15	180	33.69	0.563	0.563
	2	353	16	22	240	44.91	0.7175	0.7175
	3	366	15	11	115	21.4	0.7439	0.7439
	1	267	20	19	251	35.75	0.5427	0.5427
	2	280	10	15	106	15.13	0.5691	0.5691
	3	347	9	16	96	13.71	0.7053	0.7053
	4	356	19	18	250	35.41	0.7236	0.7236
	1	247	8	12	67	7.8	0.502	0.502
	2	267	23	17	235	27.22	0.5427	0.5427
	3	340	7	22	117	13.58	0.6911	0.6911
	4	350	12	24	244	28.26	0.7114	0.7114
	5	357	12	25	202	23.15	0.7256	0.7256
	-	-	-	-	-	-	-	-
	1	296	25	19	309	35.77	0.6016	0.6016
	2	381	26	29	556	64.23	0.7744	0.7744
	1	298	18	14	245	21.34	0.6057	0.6057
	2	359	12	20	179	15.6	0.7297	0.7297
	3	375	27	27	521	45.31	0.7622	0.7622
	4	382	9	26	206	17.75	0.7764	0.7764
	1	268	8	19	109	21.3	0.5447	0.5447
	2	306	8	16	111	21.69	0.622	0.622
	3	348	8	17	97	18.96	0.7073	0.7073
	4	361	15	21	196	38.06	0.7337	0.7337
	1	276	8	16	97	18.74	0.561	0.561
	2	283	8	17	103	19.9	0.5752	0.5752
	3	361	18	23	319	61.36	0.7337	0.7337
	-	-	-	-	-	-	-	-
Report End
