# Supplementary material for: Exploring the molecular basis of resistance to Botrytis cinerea in chickpea genotypes through biochemical and morphological markers
Source: PeerJ. 2023 Jun 20;11:e15560. doi: 10.7717/peerj.15560 (PMC10289086; doi:10.7717/peerj.15560)
Supplement: Supplemental Information 1 [file peerj-11-15560-s001.zip › cat .xlsx]

## Sheet: Table 1
cat pic - Blue 4

## Sheet: Table 2
Creation Date: 11/30/2018 2:55:31 PM

## Sheet: Table 3
Image with Overlays

## Sheet: Table 4
Acquisition Information

## Sheet: Table 5
Product name	AlphaImager EC
Software version	Version: 3.2.2.0
Acquisition Date	2018-11-30
Acquisition Time	02:34:59 PM
Modified	No
Image Width	3280
Image Height	1840
Image Type	Grayscale
Bits Per Pixel	8
Protocol Name	n/a
Cooler Temperature	Cooler n/a
Acquisition Information	n/a

## Sheet: Table 6
Graph

## Sheet: Table 7
Analysis Information

## Sheet: Table 8
Lane	Peak	Distance	Width	Height	Area	%	Rf	Adj. Rf	MW Std	Calc. MW	Mass Std	Calc. Mass	Score
	1	195	8	7	49	100	0.2206	0.2206
	1	180	7	3	12	100	0.2036	0.2036
	1	176	7	1	4	100	0.1991	0.1991
	1	204	7	5	21	14.53	0.2308	0.2308
	2	293	10	10	67	46.26	0.3314	0.3314
	3	305	10	8	57	39.21	0.345	0.345
	1	198	17	11	100	51.33	0.224	0.224
	2	213	14	11	95	48.67	0.241	0.241
	1	100	7	3	26	8.49	0.1131	0.1131
	2	185	19	11	147	47.78	0.2093	0.2093
	3	210	17	13	135	43.73	0.2376	0.2376
	-	-	-	-	-	-	-	-

## Sheet: Table 9
Report End
