# Supplementary material for: Exploring the molecular basis of resistance to Botrytis cinerea in chickpea genotypes through biochemical and morphological markers
Source: PeerJ. 2023 Jun 20;11:e15560. doi: 10.7717/peerj.15560 (PMC10289086; doi:10.7717/peerj.15560)
Supplement: Supplemental Information 1 [file peerj-11-15560-s001.zip › gpx .xlsx]

## Sheet: Table 1
gpx pic modi - Blue 1
Creation Date: 11/30/2018 3:10:47 PM
Image with Overlays
Acquisition Information
Product name	AlphaImager EC
Software version	Version: 3.2.2.0
Acquisition Date	2018-11-30
Acquisition Time	02:59:18 PM
Modified	No
Image Width	3280
Image Height	1840
Image Type	Grayscale
Bits Per Pixel	8
Protocol Name	n/a
Cooler Temperature	Cooler n/a
Acquisition Information	n/a

## Sheet: Table 2
Graph
Analysis Information
Lane	Peak	Distance	Width	Height	Area	%	Rf	Adj. Rf	MW Std	Calc. MW	Mass Std	Calc. Mass	Score
	1	51	17	15	269	18.32	0.0704	0.0704
	2	116	32	15	396	26.95	0.1602	0.1602
	3	313	24	43	807	54.72	0.4323	0.4323
	1	78	22	12	209	47.44	0.1077	0.1077
	2	88	10	13	103	23.41	0.1215	0.1215
	3	97	17	10	129	29.15	0.134	0.134
	1	36	46	19	1127	80.67	0.0497	0.0497
	2	135	14	14	135	9.71	0.1865	0.1865
	3	148	9	10	60	4.34	0.2044	0.2044
	4	250	8	11	76	5.29	0.3453	0.3453
	1	69	24	15	267	78.81	0.0953	0.0953
	2	226	12	7	72	21.19	0.3122	0.3122
	1	12	21	21	299	38.83	0.0166	0.0166
	2	75	27	11	218	28.32	0.1036	0.1036
	3	89	9	10	77	10.04	0.1229	0.1229
	4	100	13	9	103	13.41	0.1381	0.1381
	5	106	13	8	74	9.4	0.1464	0.1464
	1	11	25	14	295	100	0.0152	0.0152
	-	-	-	-	-	-	-	-
	1	30	22	6	103	100	0.0414	0.0414
	1	36	18	8	94	12.74	0.0497	0.0497
	2	69	30	19	332	44.85	0.0953	0.0953
	3	210	15	10	112	15.16	0.2901	0.2901
	4	217	12	10	109	14.76	0.2997	0.2997
	5	227	14	10	94	12.49	0.3135	0.3135
	1	35	19	25	273	25.37	0.0483	0.0483
	2	80	41	19	624	57.93	0.1105	0.1105
	3	234	8	15	105	9.79	0.3232	0.3232
	4	280	12	8	76	6.9	0.3867	0.3867
	1	30	9	28	133	10.03	0.0414	0.0414
	2	39	10	27	222	16.72	0.0539	0.0539
	3	46	11	25	253	19.04	0.0635	0.0635
	4	53	19	22	406	30.53	0.0732	0.0732
	5	65	22	18	318	23.67	0.0898	0.0898
	-	-	-	-	-	-	-	-

## Sheet: Table 3
Report End
