# Supplementary material for: Exploring the molecular basis of resistance to Botrytis cinerea in chickpea genotypes through biochemical and morphological markers
Source: PeerJ. 2023 Jun 20;11:e15560. doi: 10.7717/peerj.15560 (PMC10289086; doi:10.7717/peerj.15560)
Supplement: Supplemental Information 1 [file peerj-11-15560-s001.zip › ppo.xlsx]

## Sheet: Table 1
ppo pic modi - Blue 1
Creation Date: 11/30/2018 3:23:22 PM
Image with Overlays
Acquisition Information
Product name	AlphaImager EC
Software version	Version: 3.2.2.0
Acquisition Date	2018-11-30
Acquisition Time	03:13:56 PM
Modified	No
Image Width	1604
Image Height	1339
Image Type	Grayscale
Bits Per Pixel	8
Protocol Name	n/a
Cooler Temperature	Cooler n/a
Acquisition Information	n/a

## Sheet: Table 2
Graph
Analysis Information
Lane	Peak	Distance	Width	Height	Area	%	Rf	Adj. Rf	MW Std	Calc. MW	Mass Std	Calc. Mass	Score
	1	181	8	8	50	100	0.2997	0.2997
	-	-	-	-	-	-	-	-
	1	39	16	32	493	69.58	0.0646	0.0646
	2	81	16	13	170	24.03	0.1341	0.1341
	3	230	7	9	46	6.39	0.3808	0.3808
	1	87	8	15	94	57.02	0.144	0.144
	2	94	7	12	71	42.98	0.1556	0.1556
	1	9	18	62	995	37.39	0.0149	0.0149
	2	19	30	50	1341	50.37	0.0315	0.0315
	3	81	10	13	87	3.31	0.1341	0.1341
	4	89	11	8	72	2.75	0.1474	0.1474
	5	183	13	10	92	3.5	0.303	0.303
	6	392	9	10	78	2.68	0.649	0.649
	1	96	7	3	17	20.78	0.1589	0.1589
	2	200	10	8	65	79.22	0.3311	0.3311
	-	-	-	-	-	-	-	-
Report End
