# Supplementary material for: Exploring the molecular basis of resistance to Botrytis cinerea in chickpea genotypes through biochemical and morphological markers
Source: PeerJ. 2023 Jun 20;11:e15560. doi: 10.7717/peerj.15560 (PMC10289086; doi:10.7717/peerj.15560)
Supplement: Supplemental Information 1 [file peerj-11-15560-s001.zip › Raw data of enzyme calculations and stst.xlsx]

## Sheet: Sheet1
			Cat																																specific activity(CAT)
	2		2 3 2 4 2 0 0	R1	R2	R3	mean	sd																				day1	day3	day5	day7					r1	r2	od1	od2	pc1	pc2	mean	r1/pc	r2/pc	mean	sd
			1	228.43	228.43	232.13	230.28	2.6163																		C. pinnatifedum	control	1.24	0.049	0.403	0.268				1	186.13	184.21	0.536	0.534	26.8	26.7	26.75	6.95813	6.88636	6.92224	0.0507531
			2	186.13	186.13	184.21	185.17	1.35765																			diseased	1.35	2.61	0.48	0.07				2	228.43	232.13	0.861	0.859	43.05	42.95	43	5.31233	5.39837	5.35535	0.0608441
			3	127.75	127.75	125.99	126.87	1.24451																		PBG 5	control	0.487	0.014	0.226	0.636				3	127.75	125.99	0.344	0.34	17.2	17	17.1	7.47076	7.36784	7.4193	0.0727782
			4	18.61	18.61	18.54	18.575	0.0494975																			diseased	0.127	0.07	0.318	0.685				4	18.61	18.54	0.373	0.371	18.65	18.55	18.6	1.00054	0.996774	0.998656	0.00266115
			5	24.54	24.54	23.97	24.255	0.403051																											5	24.54	23.97	0.52	0.519	26	25.95	25.975	0.944755	0.92281	0.933782	0.0155169
			6	60.91	60.91	60.23	60.57	0.480833																											6	60.91	60.23	0.503	0.5	25.15	25	25.075	2.42911	2.40199	2.41555	0.0191758
			7	32.99	32.99	32.61	32.8	0.268701																											7	32.99	32.61	0.483	0.481	24.15	24.05	24.1	1.36888	1.35311	1.361	0.0111494
			8	60.91	60.91	61.01	60.96	0.0707107																											8	60.91	61.01	0.636	0.634	31.8	31.7	31.75	1.91843	1.92157	1.92	0.00222711
			9	78.68	78.68	77.99	78.335	0.487904																											9	78.68	77.99	0.852	0.85	42.6	42.5	42.55	1.84912	1.8329	1.84101	0.0114666
			10	106.6	106.6	106.78	106.69	0.127279																											10	106.6	106.78	0.622	0.616	31.1	30.8	30.95	3.44426	3.45008	3.44717	0.00411241
			11	122.67	122.67	122.57	122.62	0.0707107																											11	122.67	122.57	0.795	0.79	39.75	39.5	39.625	3.09577	3.09325	3.09451	0.0017845
			12	65.99	65.99	66.01	66	0.0141421																											12	65.99	66.01	0.523	0.523	26.15	26.15	26.15	2.52352	2.52428	2.5239	0.000540808
			13	69.37	69.37	69.05	69.21	0.226274																											13	69.37	69.05	1.029	1.028	51.45	51.4	51.425	1.34895	1.34273	1.34584	0.00440008
			14	76.99	76.99	76.54	76.765	0.318198																											14	76.99	76.54	1.305	1.302	65.25	65.1	65.175	1.18128	1.17438	1.17783	0.00488221
			15	83.76	83.76	82.79	83.275	0.685894																											15	83.76	82.79	0.821	0.819	41.05	40.95	41	2.04293	2.01927	2.0311	0.0167291
			16	33.84	33.84	32.94	33.39	0.636396																											16	33.84	32.94	0.551	0.551	27.55	27.55	27.55	1.22831	1.19564	1.21198	0.0230997
			Apx
	2		2 3 2 4 2 0 0	R1	R2	R3	mean	sd																				day1	day3	day5	day7
			1	0.101	0.101	0.104	0.1025	0.00212132																		C. pinnatifedum	control	0.0042	0.0035	0.0028	0.012
			2	0.083	0.083	0.089	0.086	0.00424264																			diseased	0.0021	0.0014	0.0028	0.0014
			3	0.256	0.256	0.251	0.2535	0.00353553																		PBG 5	control	0.0021	0.0014	0.0007	0.0014				specific activity(APX)
			4	0.205	0.205	0.203	0.204	0.00141421																			diseased	0.0021	0.0014	0.0021	0.0014					r1	r2	od1	od2	pc1	pc2	mean	r1/pc	r2/pc	mean	sd
			5	0.205	0.205	0.209	0.207	0.00282843																											1	0.101	0.104	0.861	0.859	43.05	42.95	43	0.00234884	0.0024186	0.00238372	4.9333e-05
			6	0.19	0.19	0.194	0.192	0.00282843																											2	0.083	0.089	0.536	0.534	26.8	26.7	26.75	0.0031028	0.0033271	0.00321495	0.000158603
			7	0.22	0.22	0.218	0.219	0.00141421																											3	0.256	0.251	0.344	0.34	17.2	17	17.1	0.0149708	0.0146784	0.0148246	0.000206756
			8	0.161	0.161	0.179	0.17	0.0127279																											4	0.205	0.203	0.373	0.371	18.65	18.55	18.6	0.0110215	0.010914	0.0109677	7.6033e-05
			9	0.083	0.083	0.086	0.0845	0.00212132																											5	0.205	0.209	0.52	0.519	26	25.95	25.975	0.0078922	0.0080462	0.0079692	0.00010889
			10	0.101	0.101	0.104	0.1025	0.00212132																											6	0.19	0.194	0.503	0.5	25.15	25	25.075	0.00757727	0.00773679	0.00765703	0.000112799
			11	0.429	0.429	0.427	0.428	0.00141421																											7	0.22	0.218	0.483	0.481	24.15	24.05	24.1	0.00912863	0.00904564	0.00908714	5.86811e-05
			12	0.137	0.137	0.135	0.136	0.00141421																											8	0.161	0.179	0.636	0.634	31.8	31.7	31.75	0.00507087	0.0056378	0.00535433	0.000400879
			13	0.238	0.238	0.237	0.2375	0.000707107																											9	0.083	0.086	0.852	0.85	42.6	42.5	42.55	0.00195065	0.00202115	0.0019859	4.98548e-05
			14	0.155	0.155	0.152	0.1535	0.00212132																											10	0.101	0.104	0.622	0.616	31.1	30.8	30.95	0.00326333	0.00336026	0.00331179	6.85402e-05
			15	0.143	0.143	0.141	0.142	0.00141421																											11	0.429	0.427	0.795	0.79	39.75	39.5	39.625	0.0108265	0.010776	0.0108013	3.56899e-05
			16	0.155	0.155	0.153	0.154	0.00141421																											12	0.137	0.135	0.523	0.523	26.15	26.15	26.15	0.00523901	0.00516252	0.00520076	5.40808e-05
																																			13	0.238	0.237	1.029	1.028	51.45	51.4	51.425	0.0046281	0.00460865	0.00461838	1.37503e-05
			Sod																																14	0.155	0.152	1.305	1.302	65.25	65.1	65.175	0.00237821	0.00233218	0.0023552	3.25481e-05
	2		2 3 2 4 2 0 0	R1	R2	R3	mean	sd																				day1	day3	day5	day7				15	0.143	0.141	0.821	0.819	41.05	40.95	41	0.0034878	0.00343902	0.00346341	3.4493e-05
			1	0.0032	0.0032	0.0038	0.0035	0.000424264																		C. pinnatifedum	control	0	7.07	7.07	0.00014				16	0.155	0.153	0.551	0.551	27.55	27.55	27.55	0.00562613	0.00555354	0.00558984	5.13326e-05
			2	0.00078	0.00078	0.00079	0.000785	7.07107e-06																			diseased	0.0004	0.00014	7.07	7.07
			3	0.013	0.013	0.0128	0.0129	0.000141421																		PBG 5	control	1.41	0	0.00014	7.07
			4	0.00017	0.00017	0.00016	0.000165	7.07107e-06																			diseased	0.0002	7.07	7.07	0.00014
			5	0.0041	0.0041	0.004	0.00405	7.07107e-05
			6	0.0144	0.0144	0.0143	0.01435	7.07107e-05
			7	0.0072	0.0072	0.0071	0.00715	7.07107e-05
			8	0.0042	0.0042	0.0044	0.0043	0.000141421																											specific activity(SOD)
			9	0.00316	0.00316	0.00318	0.00317	1.41421e-05																												r1	r2	od1	od2	pc1	pc2	mean	r1/pc	r2/pc	mean	sd
			10	0.0016	0.0016	0.0019	0.00175	0.000212132																											1	0.0032	0.0038	0.47	0.472	23.5	23.6	23.55	0.000135881	0.000161359	0.00014862	1.80155e-05
			11	0.012	0.012	0.012	0.012	0																											2	0.00078	0.00079	0.436	0.434	21.8	21.7	21.75	3.58621e-05	3.63218e-05	3.6092e-05	3.25107e-07
			12	0.0082	0.0082	0.0081	0.00815	7.07107e-05																											3	0.013	0.0128	0.405	0.405	20.25	20.25	20.25	0.000641975	0.000632099	0.000637037	6.98377e-06
			13	0.0002	0.0002	0.0004	0.0003	0.000141421																											4	0.00017	0.00016	0.215	0.217	10.75	10.85	10.8	1.57407e-05	1.48148e-05	1.52778e-05	6.54729e-07
			14	0.0033	0.0033	0.0034	0.00335	7.07107e-05																											5	0.0041	0.004	0.642	0.644	32.1	32.2	32.15	0.000127527	0.000124417	0.000125972	2.1994e-06
			15	0.0033	0.0033	0.0032	0.00325	7.07107e-05																											6	0.0144	0.0143	0.577	0.574	28.85	28.7	28.775	0.000500434	0.000496959	0.000498697	2.45737e-06
			16	0.0012	0.0012	0.0014	0.0013	0.000141421																											7	0.0072	0.0071	0.469	0.465	23.45	23.25	23.35	0.000308351	0.000304069	0.00030621	3.02829e-06
																																			8	0.0042	0.0044	0.424	0.422	21.2	21.1	21.15	0.000198582	0.000208038	0.00020331	6.68659e-06
			Gpox																																9	0.00316	0.00318	0.424	0.422	21.2	21.1	21.15	0.000149409	0.000150355	0.000149882	6.68659e-07
	2		2 3 2 4 2 0 0	R1	R2	R3	mean	sd																											10	0.0016	0.0019	0.462	0.46	23.1	23	23.05	6.94143e-05	8.24295e-05	7.59219e-05	9.20313e-06
			1	0.3	0.3	0.32	0.31	0.0141421																				day1	day3	day5	day7				11	0.012	0.012	0.668	0.667	33.4	33.35	33.375	0.000359551	0.000359551	0.000359551	0
			2	0.47	0.47	0.46	0.465	0.00707107	C. pinnatifedum																	C. pinnatifedum	control	0.014	0.003	0.002	0.0014				12	0.0082	0.0081	0.895	0.894	44.75	44.7	44.725	0.000183343	0.000181107	0.000182225	1.58101e-06
			3	0.233	0.233	0.238	0.2355	0.00353553																			diseased	0.007	0.002	0.001	0.007				13	0.0002	0.0004	0.769	0.761	38.45	38.05	38.25	5.22876e-06	1.04575e-05	7.84314e-06	3.69729e-06
			4	0.6	0.6	0.604	0.602	0.00282843	PBG 5																	PBG 5	control	0.035	0.0021	0.0007	0.0028				14	0.0033	0.0034	0.433	0.432	21.65	21.6	21.625	0.000152601	0.000157225	0.000154913	3.26986e-06
			5	0.233	0.233	0.231	0.232	0.00141421																			diseased	0.021	0.0028	0.0021	0.007				15	0.0033	0.0032	0.386	0.383	19.3	19.15	19.225	0.000171651	0.00016645	0.000169051	3.67806e-06
			6	0.2	0.2	0.204	0.202	0.00282843																											16	0.0012	0.0014	0.975	0.972	48.75	48.6	48.675	2.46533e-05	2.87622e-05	2.67078e-05	2.90542e-06
			7	0.267	0.267	0.266	0.2665	0.000707107
			8	0.233	0.233	0.231	0.232	0.00141421
			9	0.8	0.8	0.85	0.825	0.0353553
			10	0.67	0.67	0.64	0.655	0.0212132
			11	0.133	0.133	0.13	0.1315	0.00212132
			12	0.233	0.233	0.237	0.235	0.00282843																											specific activity(GPOX)
			13	0.133	0.133	0.132	0.1325	0.000707107
			14	0.133	0.133	0.136	0.1345	0.00212132																												r1	r2	od1	od2	pc1	pc2	mean	r1/pc	r2/pc	mean	sd
			15	0.3	0.3	0.31	0.305	0.00707107																											1	0.3	0.32	0.47	0.472	23.5	23.6	23.55	0.0127389	0.0135881	0.0131635	0.000600515
			16	0.166	0.166	0.162	0.164	0.00282843																											2	0.47	0.46	0.436	0.434	21.8	21.7	21.75	0.0216092	0.0211494	0.0213793	0.000325107
																																			3	0.233	0.238	0.405	0.405	20.25	20.25	20.25	0.0115062	0.0117531	0.0116296	0.000174594
			Ppo																																4	0.6	0.604	0.215	0.217	10.75	10.85	10.8	0.0555556	0.0559259	0.0557407	0.000261891
	2		2 3 2 4 2 0 0	R1	R2	R3	mean	sd																											5	0.233	0.231	0.642	0.644	32.1	32.2	32.15	0.00724728	0.00718507	0.00721617	4.3988e-05
			1	0.093	0.093	0.091	0.092	0.00141421																				day1	day3	day5	day7				6	0.2	0.204	0.577	0.574	28.85	28.7	28.775	0.00695048	0.00708949	0.00701998	9.82946e-05
			2	0.091	0.091	0.092	0.0915	0.000707107	C. pinnatifedum																	C. pinnatifedum	control	0.0007	0.0063	0.012	0.0014				7	0.267	0.266	0.469	0.465	23.45	23.25	23.35	0.0114347	0.0113919	0.0114133	3.02829e-05
			3	0.03	0.03	0.039	0.0345	0.00636396																			diseased	0.001	0.0056	0.0021	0.0014				8	0.233	0.231	0.424	0.422	21.2	21.1	21.15	0.0110165	0.010922	0.0109693	6.68659e-05
			4	0.16	0.16	0.152	0.156	0.00565685	PBG 5																	PBG 5	control	0.0014	0.0014	0.0007	0.0021				9	0.8	0.85	0.424	0.422	21.2	21.1	21.15	0.0378251	0.0401891	0.0390071	0.00167165
			5	0.107	0.107	0.104	0.1055	0.00212132																			diseased	0	0.007	0.0007	0.0007				10	0.67	0.64	0.462	0.46	23.1	23	23.05	0.0290672	0.0277657	0.0284165	0.000920313
			6	0.04	0.04	0.058	0.049	0.0127279																											11	0.133	0.13	0.668	0.667	33.4	33.35	33.375	0.00398502	0.00389513	0.00394007	6.35602e-05
			7	0.533	0.533	0.531	0.532	0.00141421																											12	0.233	0.237	0.895	0.894	44.75	44.7	44.725	0.00520961	0.00529905	0.00525433	6.32404e-05
			8	0.133	0.133	0.131	0.132	0.00141421																											13	0.133	0.132	0.769	0.761	38.45	38.05	38.25	0.00347712	0.00345098	0.00346405	1.84865e-05
			9	0.033	0.033	0.033	0.033	0																											14	0.133	0.136	0.433	0.432	21.65	21.6	21.625	0.00615029	0.00628902	0.00621965	9.80957e-05
			10	0.027	0.027	0.029	0.028	0.00141421																											15	0.3	0.31	0.386	0.383	19.3	19.15	19.225	0.0156047	0.0161248	0.0158648	0.000367806
			11	0.6	0.6	0.61	0.605	0.00707107																											16	0.166	0.162	0.975	0.972	48.75	48.6	48.675	0.00341037	0.0033282	0.00336929	5.81084e-05
			12	0.07	0.07	0.068	0.069	0.00141421
			13	0.05	0.05	0.051	0.0505	0.000707107
			14	0.053	0.053	0.052	0.0525	0.000707107
			15	0.267	0.267	0.264	0.2655	0.00212132																											specific activity(PPO)
			16	0.267	0.267	0.266	0.2665	0.000707107
																																				r1	r2	od1	od2	pc1	pc2	mean	r1/pc	r2/pc	mean	sd
			PAL																																1	0.093	0.091	0.213	0.213	10.65	10.65	10.65	0.00873239	0.0085446	0.0086385	0.00013279
	2		2 3 2 4 2 0 0	R1	R2	R3	mean	sd																											2	0.091	0.092	0.481	0.48	24.05	24	24.025	0.00378772	0.00382934	0.00380853	2.94321e-05
			1	64.66	64.66	64.56	64.61	0.0707107																				day1	day3	day5	day7				3	0.03	0.039	0.238	0.235	11.9	11.75	11.825	0.002537	0.0032981	0.00291755	0.000538179
			2	40.52	40.52	34.5	37.51	4.25678	C. pinnatifedum																	C. pinnatifedum	control	4.25	0.07	1.96	15.7				4	0.16	0.152	0.222	0.219	11.1	10.95	11.025	0.0145125	0.0137868	0.0141497	0.000513093
			3	65.77	65.77	65.95	65.86	0.127279																			diseased	0.07	0.12	0.02	0.82				5	0.107	0.104	0.553	0.551	27.65	27.55	27.6	0.00387681	0.00376812	0.00382246	7.68594e-05
			4	41.46	41.46	41.36	41.41	0.0707107	PBG 5																	PBG 5	control	0.14	0.15	0.09	0.04				6	0.04	0.058	0.373	0.37	18.65	18.5	18.575	0.00215343	0.00312248	0.00263795	0.000685218
			5	69.39	69.39	72.17	70.78	1.96576																			diseased	0.17	0.07	0.07	0.29				7	0.533	0.531	0.405	0.403	20.25	20.15	20.2	0.0263861	0.0262871	0.0263366	7.00106e-05
			6	78.09	78.09	78.05	78.07	0.0282843																											8	0.133	0.131	0.381	0.383	19.05	19.15	19.1	0.00696335	0.00685864	0.00691099	7.40426e-05
			7	44.95	44.95	67.19	56.07	15.7261																											9	0.033	0.033	0.367	0.366	18.35	18.3	18.325	0.00180082	0.00180082	0.00180082	0
			8	65.53	65.53	66.69	66.11	0.820244																											10	0.027	0.029	0.669	0.669	33.45	33.45	33.45	0.000807175	0.000866966	0.00083707	4.22784e-05
			9	47.58	47.58	47.37	47.475	0.148492																											11	0.6	0.61	0.31	0.308	15.5	15.4	15.45	0.038835	0.0394822	0.0391586	0.000457674
			10	63.37	63.37	63.62	63.495	0.176777																											12	0.07	0.068	0.948	0.945	47.4	47.25	47.325	0.00147913	0.00143687	0.001458	2.9883e-05
			11	54.19	54.19	54.29	54.24	0.0707107																											13	0.05	0.051	0.524	0.52	26.2	26	26.1	0.00191571	0.00195402	0.00193487	2.70922e-05
			12	42.69	42.69	42.47	42.58	0.155563																											14	0.053	0.052	0.829	0.827	41.45	41.35	41.4	0.00128019	0.00125604	0.00126812	1.70799e-05
			13	63.27	63.27	63.13	63.2	0.0989949																											15	0.267	0.264	0.89	0.892	44.5	44.6	44.55	0.00599327	0.00592593	0.0059596	4.76166e-05
			14	64.9	64.9	65.01	64.955	0.0777817																											16	0.267	0.266	0.745	0.744	37.25	37.2	37.225	0.0071726	0.00714574	0.00715917	1.89955e-05
			15	41.32	41.32	41.25	41.285	0.0494975
			16	50.68	50.68	50.26	50.47	0.296985
																																			specific activity(PAL)
																																				r1	r2	od1	od2	pc1	pc2	mean	r1/pc	r2/pc	mean	sd
																																			1	64.66	64.56	0.213	0.213	10.65	10.65	10.65	6.07136	6.06197	6.06667	0.0066395
																																			2	40.52	34.5	0.481	0.48	24.05	24	24.025	1.68658	1.436	1.56129	0.177181
																																			3	65.77	65.95	0.238	0.235	11.9	11.75	11.825	5.56195	5.57717	5.56956	0.0107636
																																			4	41.46	41.36	0.222	0.219	11.1	10.95	11.025	3.76054	3.75147	3.75601	0.00641367
																																			5	69.39	72.17	0.553	0.551	27.65	27.55	27.6	2.51413	2.61486	2.56449	0.0712231
																																			6	78.09	78.05	0.373	0.37	18.65	18.5	18.575	4.20404	4.20188	4.20296	0.00152271
																																			7	44.95	67.19	0.405	0.403	20.25	20.15	20.2	2.22525	3.32624	2.77574	0.778518
																																			8	65.53	66.69	0.381	0.383	19.05	19.15	19.1	3.43089	3.49162	3.46126	0.0429447
																																			9	47.58	47.37	0.367	0.366	18.35	18.3	18.325	2.59645	2.58499	2.59072	0.00810327
																																			10	63.37	63.62	0.669	0.669	33.45	33.45	33.45	1.89447	1.90194	1.89821	0.0052848
																																			11	54.19	54.29	0.31	0.308	15.5	15.4	15.45	3.50744	3.51392	3.51068	0.00457674
																																			12	42.69	42.47	0.948	0.945	47.4	47.25	47.325	0.90206	0.897412	0.899736	0.00328713
																																			13	63.27	63.13	0.524	0.52	26.2	26	26.1	2.42414	2.41877	2.42146	0.00379291
																																			14	64.9	65.01	0.829	0.827	41.45	41.35	41.4	1.56763	1.57029	1.56896	0.00187879
																																			15	41.32	41.25	0.89	0.892	44.5	44.6	44.55	0.927497	0.925926	0.926712	0.00111105
																																			16	50.68	50.26	0.745	0.744	37.25	37.2	37.225	1.36145	1.35017	1.35581	0.0079781
