# Supplementary material for: Exploring the molecular basis of resistance to Botrytis cinerea in chickpea genotypes through biochemical and morphological markers
Source: PeerJ. 2023 Jun 20;11:e15560. doi: 10.7717/peerj.15560 (PMC10289086; doi:10.7717/peerj.15560)
Supplement: Supplemental Information 1 [file peerj-11-15560-s001.zip › Raw data (2).xlsx]

## Sheet: Sheet1
							Proline content
					2		2 3 2 4 2 0 0	R1	R2	R3	mean	sd					day 1	day3	day5	day7
							1	2.6373	2.55765	2.478	2.55765	0.112642			PBG	control	2.55765	2.13285	3.81435	3.6639
							2	3.2568	3.10635	2.9559	3.10635	0.212768				diseased	3.10635	3.5754	4.13295	3.8055
							3	2.832	2.71695	2.6019	2.71695	0.162705			C. pin	control	2.71695	1.5045	1.7788	1.6461
							4	3.6462	3.61965	3.5931	3.61965	0.0375474				diseased	3.61965	2.0001	2.9736	2.84085
							5	2.1771	2.13285	2.0886	2.13285	0.062579
							6	3.6285	3.5754	3.5223	3.5754	0.0750947
							7	1.593	1.5045	1.416	1.5045	0.125158
							8	2.3187	2.0001	1.6815	2.0001	0.450568					day 1	day3	day5	day7
							9	3.9294	3.81435	3.6993	3.81435	0.162705			PBG	control	0.112642	0.062579	0.162705	0.450568
							10	4.1595	4.13295	4.1064	4.13295	0.0375474				diseased	0.212768	0.0750947	0.0375474	0.0500632
							11	2.9559	2.9736	2.9913	2.9736	0.0250316			C. pin	control	0.162705	0.125158	0.162705	0.0500632
							12	1.8939	1.77885	1.6638	1.77885	0.162705				diseased	0.0375474	0.450568	0.0250316	0.0375474
							13	3.7701	3.8055	3.8409	3.8055	0.0500632
							14	3.3453	3.6639	3.9825	3.6639	0.450568
							15	2.8143	2.84085	2.8674	2.84085	0.0375474
							16	1.6815	1.6461	1.6107	1.6461	0.0500632
							H2O2 content
					2		2 3 2 4 2 0 0	R1	R2	R3	mean	sd
							1	12.5	12.5	12.5	12.5	0					day 1	day3	day5	day7
							2	78.125	64.0625	50	64.0625	19.8874			PBG	control	9.375	7.8125	6.25	12.5
							3	6.25	9.375	12.5	9.375	4.41942				diseased	43.75	46.88	29.69	46.88
							4	46.875	43.75	40.625	43.75	4.41942			C.pinnatifidum	control	12.5	31.25	65.625	40.63
							5	59.375	54.6875	50	54.6875	6.62913			C.pinnatifidum	diseased	64.0625	54.6875	82.81	53.13
							6	37.5	31.25	25	31.25	8.83883
							7	43.75	43.75	43.75	43.75	0
							8	9.375	7.8125	6.25	7.8125	2.20971
							9	71.875	65.625	59.375	65.625	8.83883
							10	78.125	78.125	78.125	78.125	0
							11	6.25	6.25	6.25	6.25	0
							12	9.375	6.25	3.125	6.25	4.41942
							13	37.5	37.5	37.5	37.5	0
							14	50	46.875	43.75	46.875	4.41942					day 1	day3	day5	day7
							15	6.25	4.6875	3.125	4.6875	2.20971			PBG	control	4.41942	2.20971	0	4.41
							16	9.375	7.8125	6.25	7.8125	2.20971				diseased	4.41942	4.42	4.12	4.42
															C. pin	control	0	4.42	5.5	4.42
																diseased	2.25	6.62913	5.23	4.42
