# Supplementary material for: Exploring the molecular basis of resistance to Botrytis cinerea in chickpea genotypes through biochemical and morphological markers
Source: PeerJ. 2023 Jun 20;11:e15560. doi: 10.7717/peerj.15560 (PMC10289086; doi:10.7717/peerj.15560)
Supplement: Supplemental Information 1 [file peerj-11-15560-s001.zip › Raw data (4).xlsx]

## Sheet: Sheet1
	factor	tot phenol	MDA	CAT	APX	SOD	GPOx	PPO	PAL	proline	glutathione	ascorbic	H2O2
control pbg	1	1.01904	0.002262	20.3046	0.130937	0.0132489	0.3	0.233333	25.2392	2.6373	0.689	0.005265	6.25																												0
	1	1.04992	0.00221	16.9205	0.166647	0.0115612	0.733333	0.133333	25.2697	2.478	0.611	0.005395	12.5																												0
	1	1.03448	0.002236	18.6125	0.148792	0.0124051	0.516667	0.183333	25.2545	2.55765	0.65	0.00533	9.375																												0
treat pbg	2	0.98816	0.00286	15.2284	0.261873	0.0130802	0.166667	0.3	25.117	3.2568	0.56225	0.006565	46.875
	2	0.95728	0.002938	16.9205	0.24997	0.0115612	0.366667	0.346667	25.0941	2.9559	0.55575	0.00676	40.625
	2	0.97272	0.002899	16.0744	0.255922	0.0123207	0.266667	0.323333	25.1055	3.10635	0.559	0.0066625	43.75
control cpin	3	3.21152	0.006552	25.3807	0.202357	0.00531646	0.5	0.06	25.25	2.832	0.38675	0.006435	12.5
	3	3.22696	0.006578	26.2267	0.190453	0.00624473	0.866667	0.02	25.62	2.6019	0.3835	0.006305	12.5
	3	3.21924	0.006565	25.8037	0.196405	0.00578059	0.683333	0.04	25.44	2.71695	0.385125	0.00637	12.5
treat cpin	4	3.38136	0.003744	25.3807	0.21426	0.00877637	0.666667	0.106667	3.08521	3.6462	0.4225	0.01924	78.125
	4	3.35048	0.003718	30.4568	0.273777	0.00911392	0.633333	0.0533333	3.03939	3.5931	0.39	0.01911	50
	4	3.36592	0.003731	27.9188	0.244018	0.00894515	0.65	0.08	3.0623	3.61965	0.40625	0.019175	64.0625
	5	0.98816	0.004056	20.3046	0.32139	0.0176371	1	0.1	25.3385	2.1771	0.63375	0.004095	9.375
	5	0.98816	0.003978	21.1506	0.3571	0.0174684	0.966667	0.12	25.3155	2.0886	0.624	0.004225	6.25
	5	0.98816	0.004017	20.7276	0.339245	0.0175527	0.983333	0.11	25.327	2.13285	0.628875	0.00416	7.8125
	6	1.03448	0.004134	31.3029	0.166647	0.00945148	1.7	0.12	25.3996	3.6285	0.42575	0.028925	43.75
	6	1.06536	0.004108	32.1489	0.21426	0.00666667	1.5	0.12	25.369	3.5223	0.44525	0.029055	50
	6	1.04992	0.004121	31.7259	0.190453	0.00805907	1.6	0.12	25.3843	3.5754	0.4355	0.02899	46.875
	7	3.21152	0.00572	22.8426	0.297583	0.0118987	1.23333	0.0466667	26.1021	1.593	0.92625	0.00663	37.5
	7	3.22696	0.005642	21.1506	0.261873	0.0118143	1.46667	0.0666667	26.0792	1.416	0.9685	0.00689	25
	7	3.21924	0.005681	21.9966	0.279728	0.0118565	1.35	0.0566667	26.0907	1.5045	0.947375	0.00676	31.25
	8	3.38136	0.00416	38.071	0.309487	0.0171308	2.33333	0.0666667	26.1785	2.3187	0.5395	0.01534	59.375
	8	3.35048	0.004238	32.9949	0.297583	0.0164557	2.3	0.113333	26.1632	1.6815	0.546	0.015535	50
	8	3.36592	0.004199	35.533	0.303535	0.0167932	2.31667	0.09	26.1709	2.0001	0.54275	0.0154375	54.6875
	9	0.41688	0.003588	18.6125	0.261873	0.0152743	0.6	0.1	25.8578	3.9294	0.6435	0.007865	6.25
	9	0.35512	0.003588	19.4585	0.309487	0.0137553	0.366667	0.186667	25.8348	3.6993	0.663	0.007995	6.25
	9	0.386	0.003588	19.0355	0.28568	0.0145148	0.483333	0.143333	25.8463	3.81435	0.65325	0.00793	6.25
	10	0.386	0.003926	31.3029	0.511843	0.00548523	0.566667	0.113333	26.0181	4.1595	0.468	0.02093	25
	10	0.41688	0.003796	32.9949	0.523747	0.00540084	0.8	0.206667	26.0563	4.1064	0.4875	0.020865	34.375
	10	0.40144	0.003861	32.1489	0.517795	0.00544304	0.683333	0.16	26.0372	4.13295	0.47775	0.0208975	29.6875
	11	3.38136	0.006916	32.1489	0.119033	0.000759494	0.7	0.04	25.5905	2.9559	0.95225	0.00572	71.875
	11	3.35048	0.006786	33.8409	0.0952267	0.00261603	0.433333	0.1	25.6134	2.9913	0.9815	0.005525	59.375
	11	3.36592	0.006851	32.9949	0.10713	0.00168776	0.566667	0.07	25.6019	2.9736	0.966875	0.0056225	65.625
	12	3.50488	0.004862	18.6125	0.17855	0.00978903	3.66667	0.0466667	25.6974	1.8939	0.4615	0.012415	78.125
	12	3.44312	0.004966	24.5347	0.10713	0.00911392	0.666667	0.0666667	25.6745	1.6638	0.50375	0.012805	87.5
	12	3.474	0.004914	21.5736	0.14284	0.00945148	2.16667	0.0566667	25.6859	1.77885	0.482625	0.01261	82.8125
	13	0.55584	0.00455	12.6904	0.166647	0.0167932	0.4	0.18	26.1021	3.7701	0.71175	0.00663	6.25
	13	0.52496	0.004628	13.5364	0.17855	0.0160338	0.566667	0.193333	26.0869	3.8409	0.69875	0.007085	18.75
	13	0.5404	0.004589	13.1134	0.172598	0.0164135	0.483333	0.186667	26.0945	3.8055	0.70525	0.0068575	12.5
	14	0.52496	0.003822	30.4568	0.21426	0.00759494	0.466667	0.193333	26.5909	3.3453	0.6175	0.01495	50
	14	0.57128	0.004056	28.7648	0.67849	0.00801688	0.633333	0.186667	26.6061	3.9825	0.611	0.015405	43.75
	14	0.54812	0.003939	29.6108	0.446375	0.00780591	0.55	0.19	26.5985	3.6639	0.61425	0.0151775	46.875
	15	4.07616	0.013988	9.30626	0.238067	0.00666667	0.166667	0.0133333	25.1475	2.8143	0.9685	0.006305	37.5
	15	4.02984	0.014014	12.6904	0.226163	0.00632911	0.333333	0.08	25.1323	2.8674	0.988	0.00611	43.75
	15	4.053	0.014001	10.9983	0.232115	0.00649789	0.25	0.0466667	25.1399	2.84085	0.97825	0.0062075	40.625
	16	4.19968	0.006864	16.9205	0.190453	0.00658228	0.333333	0.0933333	25.3537	1.6815	0.73125	0.00923	50
	16	4.23056	0.006656	16.9205	0.24997	0.00632911	0.533333	0.12	25.3766	1.6107	0.754	0.0091	56.25
	16	4.21512	0.00676	16.9205	0.220212	0.0064557	0.433333	0.106667	25.3652	1.6461	0.742625	0.009165	53.125
